# Supplementary material for: Paris polyphylla var. yunnanensis Leaf-Derived Extracellular Vesicle-Like Particles Enhance Periodontal Regeneration
Source: Biomater Res. 2025 Dec 9;29:0291. doi: 10.34133/bmr.0291 (PMC12688648; doi:10.34133/bmr.0291)
Supplement: Supplementary 1 — Figs. S1 to S6 Table S1 [file bmr.0291.f1.zip]

Archive with 9 entries (9 files):
- Fig.docx
- figure S1.tif
- Figure S2 .tif
- Figure S3 .tif
- Figure S4.pdf
- Figure S5.tif
- Figure S6.tif
- Supporting Information.docx
- Table S1.docx
